# Supplementary material for: Prevalence and Photobiology of Photosynthetic Dinoflagellate Endosymbionts in the Nudibranch Berghia stephanieae
Source: Animals (Basel). 2021 Jul 25;11(8):2200. doi: 10.3390/ani11082200 (PMC8388370; doi:10.3390/ani11082200)
Supplement: Supplementary file 1 [file animals-11-02200-s001.zip]

Archive with 1 entries (1 files):
- animals-1249623-supplementary.xlsx
