# Supplementary material for: Prevalence and Photobiology of Photosynthetic Dinoflagellate Endosymbionts in the Nudibranch Berghia stephanieae
Source: Animals (Basel). 2021 Jul 25;11(8):2200. doi: 10.3390/ani11082200 (PMC8388370; doi:10.3390/ani11082200)
Supplement: Supplementary file 1 [file animals-11-02200-s001.zip › animals-1249623-supplementary.xlsx]

## Sheet: Symbiont counting
Berghia stephanieae	F0	Total Symbionts	Ceras size (mm)	Symbiont per mm of ceras
B1	0.088	4447	3.48	1277.87
B2	0.125	6546	5.28	1239.77
B3	0.135	3927	3.84	1022.66
B4	0.076	2516	4.44	566.667
B5	0.105	3295	6	549.167
B6	0.128	4989	5.16	966.86
B7	0.05	794	2.04	389.216
B8	0.118	1509	2.64	571.591
B9	0.131	3721	3.6	1033.61
B10	0.236	12621	2.52	5008.33
B11	0.179	10306	2.4	4294.17
B12	0.168	10191	3	3397
B13	0.194	10359	3.84	2697.66
B14	0.062	333	3.36	99.1071
B15	0.05	452	4.2	107.619
B16	0.147	1219	1.68	725.595
B17	0.11	2327	1.92	1211.98
B18	0.138	1010	1.08	935.185
B19	0.17	1154	2.76	418.116
B20	0.093	1148	2.64	434.848
B21	0.129	3999	2.76	1448.91
B22	0.15	4492	2.04	2201.96
B23	0.174	2713	4.08	664.951
B24	0.201	8029	4.44	1808.33
B25	0.206	5843	2.04	2864.22
B26	0.075	491	2.16	227.315
B27	0.236	7520	3.16	2379.75
B28	0.255	6060	2.65	2286.79
B29	0.252	9923	3.83	2590.86
B30	0.203	8340	3.36	2482.14

## Sheet: Light intensity and Starvation
F0																						Fv/Fm
	Fed, HL																						Fed, HL
Berghia\Day	T0	T2	T4	T6	T8	T10	T12	T14														Berghia\Day	0	2	4	6	8	10	12	14
1	0.282	0.255	0.301	0.305	0.226	0.284	0.299	0.296														1	0.633	0.615	0.661	0.635	0.61	0.602	0.62	0.603
3	0.343	0.264	0.27	0.352	0.179	0.232	0.195	0.232														3	0.623	0.635	0.631	0.626	0.591	0.575	0.634	0.548
5	0.315	0.244	0.267	0.295	0.164	0.172	0.213	0.331														5	0.601	0.589	0.587	0.576	0.573	0.605	0.602	0.571
7	0.227	0.27	0.229	0.236	0.289	0.263	0.295	0.333														7	0.62	0.62	0.607	0.594	0.597	0.603	0.597	0.586
10	0.271	0.245	0.266	0.296	0.321	0.187	0.25	0.272														10	0.621	0.609	0.596	0.598	0.593	0.62	0.603	0.595
Mean	0.2876	0.2556	0.2666	0.2968	0.2358	0.2276	0.2504	0.2928														Mean	0.6196	0.6136	0.6164	0.6058	0.5928	0.601	0.6112	0.5806
StDev	0.0441565	0.0114586	0.0255402	0.0412759	0.06813	0.0479406	0.0469553	0.04247														StDev	0.0116103	0.0167869	0.0298798	0.0242322	0.0133116	0.0162635	0.0154175	0.0217555
StErr	0.0197474	0.00512445	0.0114219	0.0184591	0.0304687	0.0214397	0.020999	0.0189932														StErr	0.0051923	0.00750733	0.0133626	0.010837	0.00595315	0.00727324	0.00689493	0.00972934
	Starved, HL																						Starved, HL
Berghia\Day	T0	T2	T4	T6	T8	T10	T12	T14														Berghia\Day	T0	T2	T4	T6	T8	T10	T12	T14
2	0.333	0.155	0.05	0.013	0.004	0.011	0	0														2	0.626	0.592	0.602	0.13	0	0	0	0
4	0.303	0.237	0.12	0.097	0.068	Dead																4	0.619	0.62	0.463	0.457	0.367	Dead
6	0.284	0.276	0.142	0.031	0.019	0.016	0.016	0.013														6	0.62	0.603	0.498	0.115	0	0	0	0
8	0.256	0.208	0.117	0.165	Dead																	8	0.566	0.64	0.635	0.617	Dead
9	0.13	0.023	0.032	0.022	0.019	Dead																9	0.563	0.164	0	0	0	Dead
Mean	0.2612	0.1798	0.0922	0.0656	0.0275	0.0135	0.008	0.0065														Mean	0.5988	0.5238	0.4396	0.2638	0.09175	0	0	0
StDev	0.0247049	0.0617603	0.0480416	0.0442267	0.0334714	0.00353553	0.0113137	0.00919239														StDev	0.00378594	0.0141067	0.072298	0.193269	0.211888	0	0	0
StErr	0.0110484	0.02762	0.0214849	0.0197788	0.0167357	0.00204124	0.00653197	0.00530723														StErr	0.00169312	0.00630872	0.0323326	0.0864326	0.105944	0	0	0
	Fed, LL																						Fed, LL
Berghia\Day	T0	T2	T4	T6	T8	T10	T12	T14														Berghia\Day	T0	T2	T4	T6	T8	T10	T12	T14
11	0.292	0.199	0.176	0.238	0.268	0.295	0.293	0.244														11	0.594	0.571	0.607	0.584	0.639	0.594	0.606	0.663
13	0.133	0.155	0.069	0.193	0.093	0.242	0.186	0.314														13	0.583	0.521	0.463	0.543	0.543	0.538	0.555	0.623
15	0.228	0.193	0.203	0.248	0.169	0.184	0.163	0.242														15	0.627	0.618	0.619	0.625	0.609	0.601	0.602	0.62
17	0.359	0.229	0.195	0.185	0.259	0.207	0.31	0.305														17	0.592	0.576	0.548	0.597	0.643	0.58	0.632	0.589
20	0.301	0.259	0.24	Dead																		20	0.623	0.588	0.624	Dead
Mean	0.2626	0.207	0.1766	0.216	0.19725	0.232	0.238	0.27625														Mean	0.6038	0.5748	0.5722	0.58725	0.6085	0.57825	0.59875	0.62375
StDev	0.0860599	0.0392173	0.0644849	0.0316122	0.0826332	0.0482977	0.0742473	0.0385778														StDev	0.0198419	0.035181	0.0681814	0.0341016	0.0462277	0.0282179	0.0320559	0.0303466
StErr	0.0384871	0.0175385	0.0288385	0.0158061	0.0413166	0.0241488	0.0371237	0.0192889														StErr	0.00887356	0.0157334	0.0304916	0.0170508	0.0231138	0.014109	0.016028	0.0151733
	Starved, LL																						Starved, LL
Berghia\Day	T0	T2	T4	T6	T8	T10	T12	T14														Berghia\Day	T0	T2	T4	T6	T8	T10	T12	T14
12	0.29	0.144	0.074	0.025	0.018	0.018	0.016	0.019														12	0.601	0.579	0.383	0.137	0	0	0	0
14	0.249	0.283	0.234	0.163	0.093	0.045	0.02	0.025														14	0.63	0.606	0.608	0.566	0.519	0.251	0.115	0
16	0.362	0.354	0.27	0.226	0.115	0.037	0.016	0.016														16	0.607	0.605	0.604	0.593	0.508	0.335	0	0
18	0.261	0.108	0.052	0.02	0.019	0.015	0.012	0.013														18	0.592	0.518	0.382	0	0	0	0	0
19	0.177	0.1	0.035	0.038	0.024	Dead																19	0.597	0.461	0.167	0	Dead
Mean	0.2678	0.1978	0.133	0.0944	0.0538	0.02875	0.016	0.01825														Mean	0.6054	0.5538	0.4288	0.2592	0.25675	0.1465	0.02875	0
StDev	0.0671022	0.114216	0.110245	0.0942831	0.0465371	0.0145688	0.00326599	0.00512348														StDev	0.0148088	0.0629976	0.184143	0.297847	0.296503	0.172605	0.0575	0
StErr	0.030009	0.0510788	0.0493031	0.0421647	0.020812	0.0072844	0.00163299	0.00256174														StErr	0.00662269	0.0281734	0.0823513	0.133201	0.148252	0.0863023	0.02875	0

## Sheet: Different trophic reg
F0																	Fv/Fm
Fed Symb																	Fed Symb
	0	2	4	6	8	10	12	14										0	2	4	6	8	10	12	14
1	0.238	0.131	0.128	0.186	0.338	0.28	0.212	0.256				nd = non determined					1	0.461905	0.395556	0.466216	0.456522	0.562667	0.537415	0.533333	0.545455
4	0.098	0.33	0.146	0.163	0.297	0.282	0.29	0.313									4	0.418182	0.482625	0.379679	0.476471	0.546828	0.539286	0.507553	0.539432
7	0.355	0.291	0.27	0.05	0.23	0.075	0.199	0.168									7	0.418462	0.405844	0.420635	0.172727	0.466912	0.374332	0.378049	0.436782
10	<0.020	Dead															10	nd	Dead
13	0.101	0.221	0.249	0.178	0.239	0.225	0.154	0.05									13	0.350282	0.425414	0.4	0.447059	0.50365	0.548872	0.491124	0.312821
16	0.217	0.145	0.074	0.164	0.236	0.15	0.238	0.173									16	0.464286	0.422857	0.292453	0.394737	0.501718	0.429104	0.539855	0.49848
19	<0.020	0.203	0.111	0.049	0.306	0.049	0.047	0.055									19	nd	0.445428	0.352381	0.198718	0.580723	0.254808	0.18239	0.269231
22	<0.020	0.107	0.177	0.149	0.218	0.234	0.233	0.23									22	nd	0.371257	0.464912	0.478469	0.547244	0.567347	0.56869	0.5625
26	<0.020	0.167	0.226	0.225	0.223	0.201	0.236	0.218									26	nd	0.545455	0.490196	0.527675	0.544355	0.502203	0.558304	0.555556
28	0.2	0.226	0.229	0.233	0.227	0.281	0.346	0.314									28	0.436842	0.478632	0.474576	0.447619	0.542424	0.568182	0.520436	0.536723
Mean	0.2015	0.202333	0.178889	0.155222	0.257111	0.197444	0.217222	0.197444									Mean	0.424993	0.441452	0.415672	0.4	0.532947	0.480172	0.475526	0.472998
StDev	0.095864	0.073978	0.068221	0.0660639	0.0442053	0.088271	0.0838492	0.0970465									StDev	0.0417553	0.0534025	0.0659141	0.126579	0.0353148	0.107192	0.123353	0.110504
StError	0.0391363	0.0246593	0.0227403	0.0220213	0.0147351	0.0294237	0.0279497	0.0323488									StError	0.0147627	0.0178008	0.0219714	0.042193	0.0117716	0.0357306	0.0411177	0.0368348
Fed Blea																	Fed Blea
	0	2	4	6	8	10	12	14										0	2	4	6	8	10	12	14
2	0.145	0.07	0.043	0.016	0	0	0	0									2	0.465	0.47	0.433	0	0	0	0	0
5	0.238	0.12	0.073	Dead													5	0.506	0.407	0.338	Dead
8	0.139	0.041	0.028	0.019	0.014	0.016	0.016	0.019									8	0.393	0.252	0.069	0	0	0	0	0
11	0.18	0.068	0.033	0.014	0.016	0.019	0.028	Dead									11	0.412	0.325	0.229	0.092	0	0	0	Dead
14	0.37	0.251	0.228	0.145	0.1	0.094	0.071	0.018									14	0.532	0.51	0.473	0.461	0.415	0.327	0.296	0.071
17	0.252	0.158	0.092	0.023	0.027	0.018	0.019	0.018									17	0.448	0.486	0.422	0.135	0.118	0.117	0	0
20	0.181	0.118	0.067	0.049	0	0	0	0									20	0.487	0.428	0.311	0.352	0.331	0.17	0.188	0.135
23	0.239	0.167	0.105	0.071	0.058	0.052	0.044	0.031									23	0.495	0.426	0.405	0.278	0.244	0.214	0.223	0.076
25	0.193	0.1	0.091	0.071	0.048	0.039	0.018	0.018									25	0.442	0.464	0.408	0.322	0.332	0.167	0	0.064
29	0.225	0.109	0.055	0.029	0.023	0.022	0.023	0.021									29	0.529	0.392	0.228	0.1	0	0	0	0
Mean	0.2162	0.1202	0.0815	0.0485556	0.0317778	0.0288889	0.0243333	0.015625									Mean	0.4709	0.416	0.3316	0.193333	0.16	0.110556	0.0785556	0.04325
StDev	0.0667713	0.0603541	0.0576353	0.0425327	0.03219	0.0295273	0.0220851	0.0105687									StDev	0.0472733	0.0781978	0.124881	0.164955	0.171417	0.118954	0.121011	0.0509531
StError	0.0211149	0.0190857	0.0182259	0.0141776	0.01073	0.00984243	0.00736169	0.00373658									StError	0.0149491	0.0247283	0.0394907	0.0549851	0.057139	0.0396513	0.0403372	0.0180146
Starved																	Starved
	0	2	4	6	8	10	12	14										0	2	4	6	8	10	12	14
3	0.094	0.026	0.011	0	0	0	0	0									3	0.442	0.144	0.12	0	0	0	0	0
6	0.147	0.12	0.105	0.106	0.078	0.048	0.028	0.026									6	0.415	0.401	0.373	0.39	0.299	0.366	0.223	0.225
9	0.141	0.045	0.024	0.019	0.015	Dead											9	0.378	0.264	0.078	0.131	0	Dead
12	0.297	0.234	0.138	0.088	0.046	0.025	0.018	Dead									12	0.491	0.493	0.395	0.284	0.23	0.159	0.103	Dead
15	0.251	0.131	0.125	0.059	Dead												15	0.527	0.47	0.4	0.315	Dead
18	0.316	0.246	0.187	0.112	Dead												18	0.539	0.452	0.446	0.369	Dead
21	0.174	0.058	Dead														21	0.458	0.284	Dead
24	0.255	0.185	0.073	0.057	Dead												24	0.501	0.456	0.41	0.228	Dead
27	0.269	0.209	0.153	0.119	0.092	0.055	0.044	0.025									27	0.531	0.561	0.497	0.431	0.377	0.319	0.232	0.135
30	0.31	0.092	0.026	0.025	0.023	0.023	0.023	0.019									30	0.492	0.342	0	0	0	0	0	0
Mean	0.2254	0.1346	0.0935556	0.065	0.0423333	0.0302	0.0226	0.0175									Mean	0.4774	0.3867	0.302111	0.238667	0.151	0.1688	0.1116	0.09
StDev	0.0796537	0.080344	0.0632458	0.0438406	0.0365112	0.0219249	0.0159625	0.0120692									StDev	0.0532149	0.126664	0.183106	0.16217	0.171828	0.172142	0.113896	0.110227
StError	0.0251887	0.025407	0.0210819	0.0146135	0.0149056	0.0098051	0.00713863	0.00603462									StError	0.016828	0.0400547	0.0610354	0.0540566	0.0701484	0.076984	0.0509358	0.0551135

## Sheet: Pigments
Animal	Pigment	Area	Concentration mg/L	Quantity mg	Concentration mg of pigment/g of sample	Sample weight (g ± 0.0001)	Extraction Volume (µL)	Extraction Volume (L)		nd = non detected
Bleached Anemone 1	nd														Mean mg of pigmnet/g of sample
									Mean SA mg pigment/g of sample					Animal	Chl c₂	Peri	Diadino	Chl a
Bleached Anemone 2						0.0161	350	0.00035		Chl c2	0.804532			Symbiotic Anemone	0.804532	2.43588	0.332753	1.6314
	peridinin	839365	2.2636	0.00079226	0.0492087					peri	2.43588			Symbiotic Sea Slug	0.0488334	0.235002	0.0293587	0.0872883
	chlorophyll a	50495	0.808273	0.000282896	0.0175712					diadino	0.332753
										chl a	1.6314
Bleached Anemone 3						0.0141	350	0.00035		ST dev
	chlorophyll C2	139266	0.126796	4.43786e-05	0.00314742					Chl c2	0.480824
	peridinin	442701	1.19388	0.000417857	0.0296352					peri	2.09242
	diadinoxanthin	80672	0.11215	3.92526e-05	0.00278387					diadino	0.267422
	chlorophyll a	30352	0.485844	0.000170046	0.01206					chl a	1.57953
										ST error
Bleached Anemone 4	nd									Chl c2	0.215031
										peri	0.935761
Bleached Anemone 5	nd									diadino	0.119595
										chl a	0.706386
Symbiotic Sea Slug 1						0.0186	1000	0.001
	chlorophyll C2	1099219	1.00079	0.00100079	0.0538062
	peridinin	2075664	5.59765	0.00559765	0.300949
	dinoxanthin	76354							Mean SB mg pigment/g of sample
	diadinoxanthin	498397	0.464701	0.000464701	0.0249839					Chl c2	0.0488334
	chlorophyll a	92011	1.47282	0.00147282	0.0791839					peri	0.235002
	pheophytin a	2054								diadino	0.0293587
										chl a	0.0872883
Symbiotic Sea Slug 2						0.0185	800	0.0008		ST dev
	peridininol	30080								Chl c2	0.0525098
	chlorophyll C2	430407	0.391868	0.000313495	0.0169457					peri	0.247457
	peridinin	148584	0.400701	0.000320561	0.0173276					diadino	0.0301852
	dinoxanthin	37155								chl a	0.0860037
	diadinoxanthin	217981	0.464701	0.000371761	0.0200952					ST error
	chlorophyll a	55683	0.891318	0.000713054	0.0385435					Chl c2	0.0262549
										peri	0.110666
Symbiotic Sea Slug 3						0.0177	800	0.0008		diadino	0.0134992
	peridininol	25150								chl a	0.038462
	peridinin	1375460	3.70934	0.00296747	0.167654
	dinoxanthin	45975
	diadinoxanthin	233865	0.325119	0.000260095	0.0146946
	chlorophyll a	83081	1.32988	0.0010639	0.0601075
	pheophytin a	2720
Symbiotic Sea Slug 4						0.0152	800	0.0008
	chlorophyll C2	2522832	2.29694	0.00183755	0.120891
	peridinin	4449055	11.9982	0.00959857	0.631485
	dinoxanthin	182027
	diadinoxanthin	1117240	1.55319	0.00124255	0.0817467
	chlorophyll a	280425	4.48876	0.00359101	0.236251
	pheophytin a	4100
Symbiotic Sea Slug 5
	peridininol	36463				0.0132	600	0.0006
	chlorophyll C2	89170	0.0811857	4.87114e-05	0.00369026
	peridinin	469836	1.26705	0.000760232	0.0575934
	dinoxanthin	21571
	diadinoxanthin	83450	0.116012	6.96073e-05	0.00527328
	chlorophyll a	30726	0.491831	0.000295099	0.022356
Symbiotic Anemone 1						0.007	600	0.0006
	peridininol	651865
	chlorophyll C2	10564170	9.61825	0.00577095	0.824422
	peridinin	1459320	3.93549	0.0023613	0.337328
	sifonoxanthin	106585
	dinoxanthin	103821
	diadinoxanthin	546969	0.760396	0.000456238	0.0651768
	diadinochrome	32694
	chlorophyll a	98956	1.58399	0.000950393	0.13577
	pheophytin a	3065
Symbiotic Anemone 2						0.0038	600	0.0006
	peridininol	90169
	chlorophyll C2	645655	0.587843	0.000352706	0.0928173
	peridinin	1502483	4.0519	0.00243114	0.639773
	sifonoxanthin	92515
	dinoxanthin	63822
	diadinoxanthin	355813	0.494651	0.000296791	0.0781028
	diadinochrome	17334
	chlorophyll a	101714	1.62814	0.000976882	0.257074
	pheophytin a	2861
Symbiotic Anemone 3						0.0039	600	0.0006
	peridininol	523268
	chlorophyll C2	9002798	8.19669	0.00491801	1.26103
	peridinin	11418314	30.7929	0.0184757	4.73737
	sifonoxanthin	838109
	dinoxanthin	455814
	diadinoxanthin	2899819	4.03133	0.0024188	0.620204
	diadinochrome	178867
	chlorophyll a	712192	11.4001	0.00684003	1.75385
	pheophytin a	26503
Symbiotic Anemone 4						0.0042	600	0.0006
	peridininol	248888
	chlorophyll C2	4772504	4.34517	0.0026071	0.620739
	peridinin	5047540	13.6122	0.00816732	1.9446
	dinoxanthin	322871
	diadinoxanthin	1559605	2.16816	0.0013009	0.309738
	diadinochrome	93982
	chlorophyll a	1758492	28.1482	0.0168889	4.02117
	pheophytin a	21223
Symbiotic Anemone 5						0.002	600	0.0006
	peridininol	289244
	chlorophyll C2	4479986	4.07885	0.00244731	1.22365
	peridinin	5587246	15.0677	0.00904061	4.52031
	dinoxanthin	226692
	diadinoxanthin	1415970	1.96848	0.00118109	0.590544
	diadinochrome	68249
	chlorophyll a	414220	6.63042	0.00397825	1.98913
	pheophytin a	25056
Bleached Sea Slug 1	nd
Bleached Sea Slug 2	nd
								nd = non detected
